# Supplementary material for: A multiplex blood-based assay targeting DNA methylation in PBMCs enables early detection of breast cancer
Source: Nat Commun. 2023 Aug 7;14:4724. doi: 10.1038/s41467-023-40389-5 (PMC10406825; doi:10.1038/s41467-023-40389-5)
Supplement: Supplementary file 4 — Supplementary Data 1 [file 41467_2023_40389_MOESM4_ESM.xlsx]

## Sheet: Sheet1
Supplementary Data 1. Demographic and clinical characteristics of study participants
Characteristics		Cohort I（n=80）		Cohort II（n=200）		Cohort III（n=501）
		Normal(N=30)	BC(N=50)	Normal(N=90)	BC(N=110)	Normal(N=170)	BC(N=206)	Other tumors(N=125)
								LC(N=42)	GC(N=41)	CRC(N=42)
Age	Mean± SD	54.3±14.1	52.9±10.7	52.0±9.3	52.5±10.2	50.5±9.9	52.5±11.0	54.0±11.8	59.5±9.9	58.6±10.7
	range	(31-82)	(33-78)	(31-72)	(33-83)	(31-83)	(31-84)	(29-76)	(31-81)	(45-79)
Age at menarche	≤12	6.7%(2/30)	10.0%(5/50)	7.8%(7/90)	10.9%(12/110)	7.1%(12/170)	11.7%(24/206)	-	-	-
	＞12	93.3%(28/30)	90.0%(45/50)	92.2%(83/90)	89.1%(98/110)	92.9%(158/170)	88.3%(182/206)	-	-	-
Menopausal age	≤55	90.0%(27/30)	90.0%(45/50)	96.7%(87/90)	93.6%(103/110)	95.9%(163/170)	95.1%(196/206)	-	-	-
	＞55	10.0%(3/30)	10.0%(5/50)	3.3%(3/90)	6.4%(7/110)	4.1%(7/170)	4.9%(10/206)	-	-	-
Smoking History	Smokers	0(0/30)	0(0/50)	1.1%(1/90)	1.8%(2/110)	1.8%(3/170)	1.0%(2/206)	35.7%(15/42)	29.3%(12/41)	26.2%(11/42)
	Non-smokers	100%(30/30)	100.0%(50/50)	98.9%(89/90)	98.2%(108/110)	98.2%(167/170)	99.0%(204/206)	64.3%(27/42)	70.7%(29/41)	73.8%(31/42)
Drinking History	Drinking	0(0/30)	0(0/50)	2.2%(2/90)	1.8%(2/110)	2.4%(4/170)	1.0%(2/206)	35.7%(15/42)	36.6%(15/41)	28.6%(12/42)
	Nondrinking	100%(30/30)	100.0%(50/50)	97.8%(88/90)	98.2%(108/110)	97.6%(166/170)	99.0%(204/206)	64.3%(27/42)	63.4%(26/41)	71.4%(30/42)
Family cancer History	Yes	3.3%(1/30)	10.0%(5/50)	2.2%(2/90)	10.0%(11/110)	1.8%(3/170)	9.2%(19/206)	9.5%(4/42)	4.9%(2/41)	7.1%(3/42)
	No	96.7%(29/30)	90.0%(45/50)	97.8%(88/90)	90.0%(99/110)	98.2%(167/170)	90.8%(187/206)	90.5%(38/42)	95.1%(39/41)	92.9%(39/42)
Tumor size	≤2cm	-	56.0%（28/50)	-	57.3%(63/110)	-	52.4%(108/206)	-	-	-
	2-5cm	-	36.0%(18/50)	-	37.3%(41/110)	-	37.9%(78/206)	-	-	-
	≥5cm	-	4.0%(2/50)	-	3.6%(4/110)	-	3.9%(8/206)	-	-	-
	Unknown	-	4.0%(2/50)	-	1.8%(2/110)	-	5.8%(12/206)	-	-	-
Lymph node metastasis	Yes	-	44.0%(22/50)	-	39.1%(43/110)	-	32.5%(67/206)	-	-	-
	No	-	52.0%(26/50)	-	59.1%(65/110)	-	61.7%(127/206)	-	-	-
	Unknown	-	4.0%(2/50)	-	1.8%(2/110)	-	5.8%(12/206)	-	-	-
Stage	0/I	-	42.0%(21/50)	-	43.6%(48/110)	-	42.7%(88/206)	-	-	-
	II	-	36.0%(18/50)	-	42.7%(47/110)	-	41.3%(85/206)	-	-	-
	III/IV	-	18.0%(9/50)	-	11.8%(13/110)	-	10.7%(22/206)	-	-	-
	Unknown	-	4.0%(2/50)	-	1.8%(2/110)	-	5.3%(11/210)	-	-	-
Molecular subtype	Luminal A	-	14.0%(7/50)	-	21.8%(24/110)	-	29.1%(60/206)	-	-	-
	Luminal B	-	58.0%(29/50)	-	53.6%(59/110)	-	52.9%(109/206)	-	-	-
	HER2+	-	16.0%(8/50)	-	15.5%(17/110)	-	9.2%(19/206)	-	-	-
	TNBC	-	12.0%(6/50)	-	9.1%(10/110)	-	8.7%(18/206)	-	-	-
