# Supplementary material for: A multiplex blood-based assay targeting DNA methylation in PBMCs enables early detection of breast cancer
Source: Nat Commun. 2023 Aug 7;14:4724. doi: 10.1038/s41467-023-40389-5 (PMC10406825; doi:10.1038/s41467-023-40389-5)
Supplement: Supplementary file 5 — Supplementary Data 2 [file 41467_2023_40389_MOESM5_ESM.xlsx]

## Sheet: Sheet1
Supplementary Data 2. Demographic and clinical characteristics of training and validation cohort
Characteristics		training cohort（n=245）		validation cohort（n=131）
		Normal(N=115)	BC(N=130)	Normal(N=55)	BC(N=76)
Age	Mean± SD	51.0±9.8	51.9±10.5	49.5±9.9	53.6±11.8
	range	(31-83)	(32-78)	(35-79)	(31-84)
Age at menarche	≤12	6.1%(7/115)	9.2%(12/130)	9.1%(5/55)	15.8%(12/76)
	＞12	93.9%(108/115)	90.8%(118/130)	90.9%(50/55)	84.2%(64/76)
Menopausal age	≤55	94.8%(109/115)	96.2%(125/130)	98.2%(54/55)	93.4%(71/76)
	＞55	5.2%(6/115)	3.8%(5/130)	1.8%(1/55)	6.6%(5/76)
Smoking History	Smokers	2.6%(3/115)	0.8%(1/130)	0.0%(0/55)	1.3%(1/76)
	Non-smokers	97.4%(112/115)	99.2%(129/130)	100.0%(55/55)	98.7%(75/76)
Drinking History	Drinking	2.6%(3/115)	0.8%(1/130)	1.8%(1/55)	1.3%(1/76)
	Nondrinking	97.4%(112/115)	99.2%(129/130)	98.2%(54/55)	98.7%(75/76)
Family cancer History	Yes	2.6%(3/115)	6.9%(9/130)	0.0%(0/55)	13.2%(10/76)
	No	97.4%(112/115)	93.1%(121/130)	100.0%(55/55)	86.8%(66/76)
Tumor size	≤2cm	-	56.9%（74/130)	-	44.7%(34/76)
	2-5cm	-	33.8%(44/130)	-	43.4%(33/76)
	≥5cm	-	4.6%(6/130)	-	3.9%(3/76)
	NA	-	4.6%(6/130)	-	7.9%(6/76)
Lymph node metastasis	Yes	-	31.5%(41/130)	-	34.2%(26/76)
	No	-	63.8%(83/130)	-	57.9%(44/76)
	NA	-	4.6%(6/130)	-	7.9%(6/76)
Stage	0/I	-	45.4%(59/130)	-	36.8%(28/76)
	II	-	43.1%(56/130)	-	39.5%(30/76)
	III/IV	-	7.7%(10/130)	-	15.8%(12/76)
	NA	-	3.8%(5/130)	-	7.9%(6/76)
Molecular subtype	Luminal A	-	33.1%(43/130)	-	22.4%(17/76)
	Luminal B	-	47.7%(62/130)	-	61.8%(47/76)
	HER2+	-	10.8%(14/130)	-	6.6%(5/76)
	TNBC	-	8.5%(11/130)	-	9.2%(7/76)
