# Supplementary material for: A multiplex blood-based assay targeting DNA methylation in PBMCs enables early detection of breast cancer
Source: Nat Commun. 2023 Aug 7;14:4724. doi: 10.1038/s41467-023-40389-5 (PMC10406825; doi:10.1038/s41467-023-40389-5)
Supplement: Supplementary file 6 — Supplementary Data 3 [file 41467_2023_40389_MOESM6_ESM.xlsx]

## Sheet: Sheet1
Supplementary Data 3. Follow-up results of 170 healthy controls
Patient ID	BC-mqmsPCR value	Classification	Blood sample collection date	Follow-up date	Length of follow-up	Results of follow-up
NC168	4.844	Predict positive	2020-12-24	2022-08-11	595	Normal
NC151	4.814	Predict positive	2021-09-27	2022-08-12	319	Breast cancer
NC138	3.976	Predict positive	2021-10-19	2022-08-12	297	Breast cancer
NC158	3.907	Predict positive	2020-12-24	2022-08-10	594	Normal
NC150	3.874	Predict positive	2020-12-24	2022-08-10	594	Normal
NC143	3.834	Predict positive	2020-12-24	2022-08-10	594	Normal
NC61	3.814	Predict positive	2020-12-24	/	/	Lost to follow-up
NC10	3.714	Predict positive	2021-11-16	2022-08-13	270	Normal
NC132	3.634	Predict positive	2021-11-17	2022-08-14	270	Normal
NC62	3.608	Predict positive	2021-09-27	2022-08-12	319	Normal
NC145	3.528	Predict positive	2021-12-01	2022-08-14	256	Normal
NC9	3.441	Predict positive	2020-08-11	2022-08-10	729	Normal
NC113	3.418	Predict positive	2020-08-21	2022-08-10	719	Normal
NC149	3.401	Predict positive	2021-07-13	2022-08-12	395	Normal
NC75	3.383	Predict positive	2021-01-22	2022-08-11	566	Normal
NC12	3.313	Predict positive	2021-12-09	/	/	Lost to follow-up
NC40	3.288	Predict positive	2021-07-12	2022-08-12	396	Normal
NC67	3.223	Predict negative	2021-11-24	2022-08-14	263	Normal
NC56	3.203	Predict negative	2020-08-28	2022-08-10	712	Normal
NC137	3.189	Predict negative	2021-11-16	2022-08-13	270	Normal
NC114	3.186	Predict negative	2021-03-05	2022-08-11	524	Normal
NC171	3.172	Predict negative	2021-01-24	/	/	Lost to follow-up
NC98	3.16	Predict negative	2020-08-31	2022-08-10	709	Normal
NC157	3.156	Predict negative	2020-12-16	2022-08-10	602	Normal
NC165	3.156	Predict negative	2020-12-24	2022-08-11	595	Normal
NC115	3.13	Predict negative	2021-12-08	2022-08-14	249	Normal
NC94	3.119	Predict negative	2021-10-08	2022-08-12	308	Normal
NC66	3.108	Predict negative	2021-11-25	2022-08-14	262	Normal
NC48	3.085	Predict negative	2021-11-17	2022-08-14	270	Normal
NC28	3.084	Predict negative	2021-11-16	2022-08-13	270	Normal
NC74	3.073	Predict negative	2020-12-24	2022-08-10	594	Normal
NC108	3.058	Predict negative	2021-01-13	2022-08-11	575	Normal
NC4	3.058	Predict negative	2021-09-27	2022-08-12	319	Normal
NC49	3.039	Predict negative	2021-10-08	2022-08-12	308	Normal
NC27	3.006	Predict negative	2021-09-27	/	/	Lost to follow-up
NC42	2.992	Predict negative	2021-04-29	2022-08-11	469	Normal
NC44	2.984	Predict negative	2020-08-12	2022-08-10	728	Normal
NC82	2.982	Predict negative	2020-09-01	2022-08-10	708	Normal
NC71	2.982	Predict negative	2021-01-05	2022-08-11	583	Normal
NC24	2.977	Predict negative	2021-01-25	2022-08-11	563	Normal
NC34	2.972	Predict negative	2021-11-17	2022-08-14	270	Normal
NC13	2.958	Predict negative	2021-11-30	2022-08-14	257	Normal
NC41	2.956	Predict negative	2021-11-16	2022-08-13	270	Normal
NC59	2.953	Predict negative	2021-11-25	/	/	Lost to follow-up
NC30	2.951	Predict negative	2021-10-19	2022-08-12	297	Normal
NC3	2.941	Predict negative	2021-11-08	2022-08-13	278	Normal
NC97	2.936	Predict negative	2021-11-17	/	/	Lost to follow-up
NC100	2.918	Predict negative	2020-09-17	2022-08-10	692	Normal
NC129	2.917	Predict negative	2020-12-24	2022-08-10	594	Normal
NC142	2.91	Predict negative	2021-11-16	2022-08-13	270	Normal
NC54	2.9	Predict negative	2021-11-17	2022-08-14	270	Normal
NC70	2.899	Predict negative	2020-08-01	2022-08-10	739	Normal
NC31	2.892	Predict negative	2021-09-27	2022-08-12	319	Normal
NC35	2.89	Predict negative	2021-12-08	2022-08-14	249	Normal
NC153	2.877	Predict negative	2021-08-12	2022-08-12	365	Normal
NC96	2.874	Predict negative	2021-12-06	2022-08-14	251	Normal
NC21	2.862	Predict negative	2021-09-24	2022-08-12	322	Normal
NC16	2.856	Predict negative	2021-10-20	2022-08-12	296	Normal
NC84	2.851	Predict negative	2020-08-31	2022-08-10	709	Normal
NC110	2.831	Predict negative	2021-11-25	2022-08-14	262	Normal
NC78	2.827	Predict negative	2021-10-19	2022-08-12	297	Normal
NC32	2.814	Predict negative	2021-10-19	2022-08-12	297	Normal
NC73	2.814	Predict negative	2021-11-16	2022-08-13	270	Normal
NC169	2.805	Predict negative	2020-12-24	2022-08-11	595	Normal
NC68	2.796	Predict negative	2021-10-19	2022-08-12	297	Normal
NC6	2.793	Predict negative	2021-11-18	/	/	Lost to follow-up
NC15	2.774	Predict negative	2021-10-19	2022-08-12	297	Normal
NC11	2.765	Predict negative	2021-11-18	2022-08-14	269	Normal
NC162	2.762	Predict negative	2021-12-22	2022-08-14	235	Normal
NC29	2.753	Predict negative	2020-09-02	2022-08-10	707	Normal
NC57	2.751	Predict negative	2020-08-28	2022-08-10	712	Normal
NC36	2.749	Predict negative	2021-11-25	2022-08-14	262	Normal
NC126	2.739	Predict negative	2021-11-16	2022-08-13	270	Normal
NC60	2.737	Predict negative	2021-11-25	2022-08-14	262	Normal
NC135	2.735	Predict negative	2021-10-15	2022-08-12	301	Normal
NC83	2.724	Predict negative	2021-11-19	/	/	Lost to follow-up
NC52	2.723	Predict negative	2021-11-29	2022-08-14	258	Normal
NC26	2.719	Predict negative	2021-11-08	2022-08-13	278	Normal
NC47	2.702	Predict negative	2020-09-10	2022-08-10	699	Normal
NC77	2.693	Predict negative	2021-07-30	2022-08-12	378	Normal
NC123	2.69	Predict negative	2021-10-19	2022-08-12	297	Normal
NC65	2.688	Predict negative	2021-12-21	2022-08-14	236	Normal
NC111	2.688	Predict negative	2021-09-27	/	/	Lost to follow-up
NC76	2.685	Predict negative	2021-11-25	2022-08-14	262	Normal
NC50	2.685	Predict negative	2021-11-16	2022-08-13	270	Normal
NC112	2.666	Predict negative	2021-11-16	/	/	Lost to follow-up
NC139	2.656	Predict negative	2021-01-27	2022-08-11	561	Normal
NC95	2.655	Predict negative	2020-12-11	2022-08-10	607	Normal
NC179	2.649	Predict negative	2021-11-02	/	/	Lost to follow-up
NC38	2.642	Predict negative	2020-12-29	2022-08-11	590	Normal
NC101	2.641	Predict negative	2021-04-30	2022-08-12	469	Normal
NC130	2.635	Predict negative	2021-11-16	2022-08-13	270	Normal
NC178	2.635	Predict negative	2020-12-29	/	/	Lost to follow-up
NC46	2.633	Predict negative	2021-01-28	2022-08-11	560	Normal
NC51	2.629	Predict negative	2021-11-18	2022-08-14	269	Normal
NC69	2.627	Predict negative	2021-01-08	2022-08-11	580	Normal
NC25	2.613	Predict negative	2020-12-29	2022-08-11	590	Normal
NC64	2.611	Predict negative	2021-09-28	2022-08-12	318	Normal
NC53	2.602	Predict negative	2021-10-19	2022-08-12	297	Normal
NC85	2.599	Predict negative	2021-04-30	2022-08-11	468	Normal
NC102	2.598	Predict negative	2021-11-16	2022-08-13	270	Normal
NC154	2.589	Predict negative	2021-11-18	2022-08-14	269	Normal
NC99	2.57	Predict negative	2020-12-23	2022-08-10	595	Normal
NC19	2.57	Predict negative	2020-12-25	2022-08-11	594	Normal
NC18	2.57	Predict negative	2021-01-07	2022-08-11	581	Normal
NC155	2.569	Predict negative	2021-10-27	2022-08-13	290	Normal
NC43	2.566	Predict negative	2021-10-19	2022-08-12	297	Normal
NC63	2.566	Predict negative	2021-12-08	2022-08-14	249	Normal
NC117	2.565	Predict negative	2021-11-10	2022-08-13	276	Normal
NC88	2.556	Predict negative	2021-01-13	2022-08-11	575	Normal
NC105	2.549	Predict negative	2021-11-16	/	/	Lost to follow-up
NC39	2.545	Predict negative	2021-09-27	2022-08-12	319	Normal
NC167	2.538	Predict negative	2020-12-24	2022-08-11	595	Normal
NC141	2.533	Predict negative	2020-08-28	2022-08-10	712	Normal
NC164	2.532	Predict negative	2020-12-24	2022-08-11	595	Normal
NC55	2.529	Predict negative	2021-04-27	2022-08-11	471	Normal
NC175	2.528	Predict negative	2021-10-19	/	/	Lost to follow-up
NC22	2.527	Predict negative	2021-12-09	2022-08-14	248	Normal
NC33	2.515	Predict negative	2021-12-06	2022-08-14	251	Normal
NC8	2.515	Predict negative	2020-09-01	2022-08-10	708	Normal
NC45	2.508	Predict negative	2021-12-09	2022-08-14	248	Normal
NC148	2.5	Predict negative	2021-11-17	2022-08-14	270	Normal
NC37	2.5	Predict negative	2020-07-29	/	/	Lost to follow-up
NC79	2.496	Predict negative	2021-11-17	2022-08-14	270	Normal
NC20	2.485	Predict negative	2021-08-27	2022-08-12	350	Normal
NC118	2.478	Predict negative	2021-11-16	2022-08-13	270	Normal
NC1	2.474	Predict negative	2021-11-02	2022-08-13	284	Normal
NC90	2.465	Predict negative	2020-10-28	2022-08-10	651	Normal
NC173	2.458	Predict negative	2020-12-24	/	/	Lost to follow-up
NC107	2.426	Predict negative	2021-10-19	2022-08-12	297	Normal
NC166	2.425	Predict negative	2020-12-24	2022-08-11	595	Normal
NC121	2.423	Predict negative	2021-10-19	2022-08-12	297	Normal
NC127	2.399	Predict negative	2021-11-16	2022-08-13	270	Normal
NC106	2.395	Predict negative	2021-11-12	2022-08-13	274	Normal
NC152	2.384	Predict negative	2021-01-14	2022-08-11	574	Normal
NC87	2.383	Predict negative	2021-08-16	2022-08-12	361	Normal
NC176	2.381	Predict negative	2021-10-20	/	/	Lost to follow-up
NC86	2.373	Predict negative	2021-01-19	2022-08-11	569	Normal
NC160	2.369	Predict negative	2021-01-13	2022-08-11	575	Normal
NC170	2.359	Predict negative	2020-12-24	2022-08-11	595	Normal
NC172	2.356	Predict negative	2020-12-24	/	/	Lost to follow-up
NC163	2.352	Predict negative	2021-12-23	2022-08-14	234	Normal
NC7	2.352	Predict negative	2021-12-01	2022-08-14	256	Normal
NC92	2.351	Predict negative	2021-01-05	2022-08-11	583	Normal
NC116	2.345	Predict negative	2020-12-17	2022-08-10	601	Normal
NC93	2.336	Predict negative	2020-08-28	2022-08-10	712	Normal
NC14	2.309	Predict negative	2021-09-27	2022-08-12	319	Normal
NC156	2.298	Predict negative	2021-12-09	2022-08-14	248	Normal
NC103	2.297	Predict negative	2021-11-17	2022-08-14	270	Normal
NC91	2.294	Predict negative	2021-03-15	2022-08-11	514	Normal
NC80	2.294	Predict negative	2021-11-18	2022-08-14	269	Normal
NC140	2.271	Predict negative	2020-07-31	2022-08-10	740	Normal
NC17	2.249	Predict negative	2021-11-17	2022-08-13	269	Normal
NC58	2.24	Predict negative	2021-01-27	2022-08-11	561	Normal
NC181	2.239	Predict negative	2021-11-02	/	/	Lost to follow-up
NC5	2.228	Predict negative	2020-11-03	2022-08-10	645	Normal
NC159	2.222	Predict negative	2021-08-27	2022-08-12	350	Normal
NC177	2.194	Predict negative	2021-10-27	/	/	Lost to follow-up
NC161	2.187	Predict negative	2020-12-24	2022-08-11	595	Normal
NC104	2.172	Predict negative	2021-11-16	/	/	Lost to follow-up
NC2	2.169	Predict negative	2021-11-16	2022-08-13	270	Normal
NC81	2.16	Predict negative	2021-11-16	2022-08-13	270	Normal
NC119	2.132	Predict negative	2020-07-31	2022-08-10	740	Normal
NC144	2.107	Predict negative	2021-10-19	2022-08-12	297	Normal
NC124	2.058	Predict negative	2020-12-24	2022-08-10	594	Normal
NC128	2.015	Predict negative	2021-11-02	2022-08-13	284	Normal
NC174	2.001	Predict negative	2021-01-05	/	/	Lost to follow-up
NC180	1.959	Predict negative	2021-11-02	/	/	Lost to follow-up
NC23	1.899	Predict negative	2021-01-11	2022-08-11	577	Normal
NC134	1.87	Predict negative	2020-12-20	/	/	Lost to follow-up
